# Supplementary material for: Leishmania (L.) amazonensis LaLRR17 increases parasite entry in macrophage by a mechanism dependent on GRP78
Source: Parasitology. 2023 Aug 9;150(10):922–33. doi: 10.1017/S0031182023000720 (PMC10577668; doi:10.1017/S0031182023000720)
Supplement: Supplementary file 1 [file S0031182023000720sup.zip]

Archive with 4 entries (4 files):
- S0031182023000720sup002.tif
- S0031182023000720sup001.tiff
- S0031182023000720sup003.docx
- S0031182023000720sup004.docx
